# Supplementary material for: Factors Influencing Patient Satisfaction and Loyalty as Perceived by Dentists and Their Patients
Source: Dent J (Basel). 2023 Aug 28;11(9):203. doi: 10.3390/dj11090203 (PMC10529870; doi:10.3390/dj11090203)
Supplement: Supplementary file 1 [file dentistry-11-00203-s001.zip]

Archive with 2 entries (2 files):
- Supplementary File S1_Patient questionnaire.pdf
- Supplementary File S2_Dentist questionnaire.pdf
